# Supplementary material for: Comprehensive Analysis of the TLP Gene Family in Pine and Functional Implications in Response to Pine Wood Nematode Infection
Source: Biology (Basel). 2026 Jun 2;15(11):878. doi: 10.3390/biology15110878 (PMC13255944; doi:10.3390/biology15110878)
Supplement: Supplementary file 1 [file biology-15-00878-s001.zip]

Archive with 5 entries (5 files):
- Supplementary Table S3.xlsx
- Supplementary Table S4.xlsx
- Supplementary Table S5.xlsx
- Supplementary Table S1.xlsx
- Supplementary Table S2.xlsx
