# Supplementary material for: Comprehensive Analysis of the TLP Gene Family in Pine and Functional Implications in Response to Pine Wood Nematode Infection
Source: Biology (Basel). 2026 Jun 2;15(11):878. doi: 10.3390/biology15110878 (PMC13255944; doi:10.3390/biology15110878)
Supplement: Supplementary file 1 [file biology-15-00878-s001.zip › Supplementary Table S3.xlsx]

## Sheet: Proteins
Gene_ID	T0h_1:fpkm	T0h_2:fpkm	T0h_3:fpkm	T6h_1:fpkm	T6h_2:fpkm	T6h_3:fpkm	T24h_1:fpkm	T24h_2:fpkm	T24h_3:fpkm	T120h_1:fpkm	T120h_2:fpkm	T120h_3:fpkm
PITA_03080	12.2863	2.33268	8.10003	453.525	914.618	1474.32	365.131	585.196	1108.01	232.937	995.128	1545.56
PITA_19094	2.96566	1.06031	1.82251	86.1902	195.238	272.591	75.5366	113.69	218.917	51.7637	190.76	281.528
PITA_02473	0.174238	0	0.166562	2.53192	1.98257	1.28752	0	18.6664	42.9946	1.32022	6.61971	40.5563
PITA_24356	1.42305	0	1.19031	18.4386	9.7521	5.63332	6.58765	120.075	194.702	32.3476	96.2573	162.946
PITA_38499	3.25863	11.9612	5.60712	56.6122	118.651	8.48514	12.4128	669.958	1570.81	359.458	1413.8	10827.6
PITA_22047	0.750762	0	0	0.888929	2.50237	1.40894	1.05919	1.2147	0.0944221	3.55536	0.942207	0.894778
PITA_14791	0	1.22099	0.499686	2.86951	4.32562	1.28752	0.921822	34.7956	85.9892	3.79562	20.3959	89.7099
PITA_28441	83.8851	160.135	155.977	24.0496	30.6497	102.712	75.2026	32.6926	18.1291	132.923	87.5738	81.1743
PITA_28402	458.633	542.151	222.7	82.3607	128.896	146.059	114.211	72.3887	48.5877	180.189	25.4616	9.61101
PITA_13989	36.9311	28.2719	587.501	1.26273	0.674152	103.656	5.51681	0.225955	1.7213	0.823028	5.13056	1.39814
PITA_28479	22.2533	16.5988	367.897	1.47948	0.225678	61.7226	4.38614	23.3729	34.3261	34.5083	234.998	285.269
PITA_31714	0	0	0	0	0	0	0	0	1.2295	0.411514	3.56909	1.39814
PITA_17147	0	0	0	0	0	0	0	0.574049	0.312359	0.261367	6.23384	3.55203
PITA_25312	0	0	0	0	0	0	0	1.43512	1.24943	15.4207	42.2201	94.7207
PITA_27172	0	0	0	1.76631	0.419116	0	0	1.26427	0	1.91877	0.416039	3.25955
PITA_51365	0	0	0	3.14011	0.209558	0	0	0.210712	1.37587	1.72689	2.70426	8.47483
PITA_03190	0.551911	0.276254	0	1.87134	0	0.582617	0.87598	28.1284	56.5369	32.1482	315.376	475.38
PITA_40372	0.43634	0.218406	0	0	0.451355	0.690924	0.230849	7.26147	39.759	6.61236	67.2064	478.335
PITA_14019	0.275956	1.38127	0.263798	0.267334	0.570903	0.582617	0.583987	9.47181	79.3391	81.5465	431.269	1095.21
PITA_50451	0.177263	0.35491	0.169454	0.6869	1.10018	0	0.187565	4.60933	69.4239	2.68627	106.298	466.034
PITA_32909	4.41529	4.69632	3.42938	4.81201	2.28361	1.16523	2.62794	66.0156	421.997	636.429	3233.66	6462.91
PITA_38800	0.275956	0.276254	0	0.267334	0.285452	0.873926	0.291993	0	9.0584	17.2502	149.612	278.834
PITA_00454	21.8005	50.8307	21.3677	32.6147	27.4034	19.5177	20.7315	433.407	2974.59	2911.63	19869.8	46811.6
PITA_03936	0.540231	1.08163	0.258215	0	0	0.285143	0.285814	3.9333	66.653	11.5126	115.659	1141.57
PITA_31681	0	0	0.263798	0	0	0	0	0.861073	6.24717	3.65914	23.2352	105.673
PITA_45841	0	0.276254	0	0.267334	0.285452	0	0	0.574049	4.37302	3.13641	14.1678	105.969
PITA_14759	0.275956	0.552508	0	0.534668	0.570903	0	0	8.61073	49.9774	13.3297	115.893	204.242
PITA_45555	0.275956	0.276254	0	0	0	0	0	0.287024	3.7483	5.75008	51.0042	108.929
PITA_28856	0	0.211186	0	1.02183	8.94691	0	0.892872	6.36317	90.7389	2.99708	6.06523	31.4533
PITA_33531	0	1.38127	0.527597	0.267334	0	1.16523	0.583987	4.30537	15.3056	19.0798	111.076	236.802
PITA_29869	0.605357	3.83807	0.771584	7.23281	6.47062	1.27807	6.19187	44.0747	107.122	14.9072	30.8724	174.238
PITA_44582	0.213606	0	0.408391	0.413864	0.441913	5.86274	0	2.22174	4.59389	1.61851	6.58004	11.9144
PITA_23070	1.05045	0.210317	2.81168	4.27404	2.60783	12.8631	2.66759	26.659	27.5853	10.7451	31.9272	82.2533
PITA_19311	28.5236	4.91063	21.8831	10.3842	6.38965	18.2197	15.5712	56.123	132.641	10.3245	150.36	138.557
PITA_35332	171.016	165.821	83.5538	310.98	119.841	159.507	330.468	103.076	219.159	247.154	201.407	299.233
PITA_26473	28.4988	42.2813	34.6911	13.3076	36.2661	15.3668	22.1282	4.05177	19.4942	14.5641	7.15788	0.659764
PITA_31696	6.61782	7.00355	9.76054	1.83173	2.15146	4.39121	4.20146	0.589995	4.06645	0.537255	0.776607	1.82535
PITA_47600	428.007	87.8487	6.59496	57.2095	11.989	351.901	46.1349	49.9423	2.18651	0.522734	5.38377	2.66402
PITA_48266	11.2966	12.6136	289.078	0.631363	0	49.7642	0.919468	0.225955	0.983597	0.205757	1.33841	0.466046
PITA_38279	0	0	0	0	0	0	0.230849	4.76534	9.38411	0	2.24021	21.2957
PITA_17069	0	0	0	0.330446	1.41136	0	0	1.06436	0.900901	1.18459	0	0
PITA_45156	0.36079	0.36118	0.689791	0.699036	0.559808	0.380863	2.67231	19.1383	74.5301	1.19601	17.2267	151.123
PITA_38291	5.3522	4.12153	15.3492	3.19076	2.98113	12.3865	2.17818	2.56933	0.233009	4.28937	1.26825	0.441616

## Sheet: TF
Gene_ID	T0h_1:fpkm	T0h_2:fpkm	T0h_3:fpkm	T6h_1:fpkm	T6h_2:fpkm	T6h_3:fpkm	T24h_1:fpkm	T24h_2:fpkm	T24h_3:fpkm	T120h_1:fpkm	T120h_2:fpkm	T120h_3:fpkm
PITA_15381	0.468365	0.468871	0.671597	101.182	91.8094	97.6485	62.6915	189.989	279.389	6.87587	56.5088	2.51195
PITA_24173	12.5955	13.8163	19.2137	274.673	288.853	200.433	145.61	237.903	256.474	30.4585	74.2974	82.9311
PITA_03793	46.7975	34.6797	44.0096	0.735964	0.157168	1.28314	0.803851	1.26427	0	1.00735	5.61653	12.0603
PITA_08629	1.59537	0	0	45.593	57.7594	63.5758	30.3856	52.6847	66.8155	3.39981	15.1529	5.98942
PITA_27078	68.9759	63.9238	80.3179	0.620148	2.97979	4.05458	4.74146	1.83102	0.905742	3.03153	0	0
PITA_31009	16.9423	23.2646	21.6423	120.991	181.767	140.309	87.3343	193.529	252.02	44.4478	84.5971	81.5375
PITA_13687	1.99644	0.856541	0.817922	430.744	404.177	190.88	144.553	412.337	916.834	12.4259	193.284	263.095
PITA_03921	0.369941	0.37034	0	138.336	141.971	57.0163	70.8507	141.984	300.657	3.50383	47.8626	90.4737
PITA_00322	0	0	0.25156	13.5114	35.9316	36.2521	8.35342	13.0012	13.2551	0.124621	0	0.28227
PITA_29412	0.146701	1.76231	2.80475	16.3435	23.2176	16.88	10.0897	23.8032	45.8306	0.555781	5.12159	4.87808
PITA_39541	0	0	0	62.4068	57.1544	18.2776	6.73551	25.8215	40.0614	0.482323	0.784353	1.3656
PITA_16509	0.141027	0	0	5.60146	7.14812	8.78352	2.38757	8.06761	25.7006	0.133572	0.724046	2.26908
PITA_46988	91.9563	71.2974	66.215	298.694	291.751	302.195	172.06	307.059	198.328	81.3045	78.6314	62.3322
PITA_35499	0	0	0	3.15099	7.89934	6.12071	1.49636	3.38307	16.6476	0	0.14521	1.36522
PITA_45859	15.9537	3.56997	3.76786	53.2751	39.4123	40.2209	77.652	35.3346	19.7578	4.79974	33.9194	53.5525
PITA_10162	0.284411	0.142359	0.407822	78.8002	191.523	78.8115	38.6708	107.087	200.723	0.942814	4.81864	6.10144
PITA_31014	106.021	88.3589	97.855	378.452	403.29	302.816	186.372	282.066	321.741	136.031	119.724	130.529
PITA_17809	1.74401	2.06333	4.24371	252.66	300.287	99.5832	184.704	281.988	478.083	118.329	416.926	419.546
PITA_21547	1.69545	1.69728	7.38343	25.9146	28.6452	21.6761	35.8796	10.1888	2.98527	16.7719	8.31772	4.84963
PITA_05448	61.5297	98.6432	80.5564	10.5825	4.6121	20.4743	44.1114	5.79689	3.78513	17.7364	37.9995	16.2607
PITA_51450	0	0.133091	0	11.7202	49.233	62.5934	6.04898	18.253	15.5	0	0	0
PITA_32516	234.725	275.279	314.153	895.883	829.573	931.502	978.006	938.739	727.888	577.621	827.734	606.369
PITA_11151	44.7685	48.9054	57.2118	154.153	163.463	206.282	239.178	216.156	213.365	101.764	277.105	236.397
PITA_10619	0	0.115889	0.110664	3.36441	10.6575	11.2428	3.67475	3.73262	3.53794	0.109644	0	0.124173
PITA_46192	87.8418	87.482	67.8201	20.3283	15.5043	12.0826	23.7413	10.1097	5.65525	20.0467	12.2191	18.7082
PITA_26547	27.5201	42.323	47.2776	3.09105	5.36337	7.57857	10.9726	6.63744	2.03155	3.96645	1.63815	0.213908
PITA_29152	49.1019	34.8699	35.5006	116.086	114.785	127.994	62.6468	73.9337	79.8575	38.6152	34.9473	41.6407
PITA_49329	7.54174	1.16152	2.07966	419.118	273.194	118.348	113.869	103.936	611.517	18.2697	967.256	1122.28
PITA_17325	43.1977	104.671	102.298	214.115	379.689	307.159	194.26	359.954	533.135	71.9482	225.561	221.938
PITA_29473	11.0346	24.6218	31.01	205.683	305.437	140.905	106.209	225.811	281.708	6.54779	43.0016	29.6619
PITA_01775	65.1095	85.0725	82.4493	243.598	415.362	272.138	231.733	350.039	407.256	306.936	359.024	501.914
PITA_30026	93.6129	79.8345	82.605	196.369	203.23	289.656	166.946	165.112	62.8959	54.6642	27.4796	16.2552
PITA_40873	6.40611	4.63712	6.68917	0.477382	0.407788	0.104039	1.04283	1.43512	0.111557	2.0536	0	0
PITA_29872	134.021	105.643	130.114	324.747	339.496	304.036	241.537	389.252	331.018	188.822	199.817	237.952
PITA_45625	33.2838	40.585	39.712	2.42435	12.4255	8.05739	2.64798	6.89773	6.79839	9.59948	55.633	9.52939
PITA_12022	54.5425	62.0273	71.8276	144.82	183.16	171.994	108.222	194.789	244.876	102.078	170.704	133.11
PITA_46731	45.5881	56.0638	54.9234	129.597	134.317	152.304	101.624	106.643	120.694	64.0393	78.1055	89.8327
PITA_33416	62.5889	55.8712	49.9056	131.885	188.858	136.405	119.482	165.449	196.212	143.01	143.343	156.701
PITA_14465	315.528	331.131	348.058	824.279	862.173	870.881	998.597	486.377	397.281	389.51	271.934	223.605
PITA_28456	46.0857	30.2267	39.6878	134.13	100.069	89.3308	77.9804	181.613	285.109	87.1105	104.842	83.3125
PITA_05248	0.0989376	0.0990445	0.0945789	69.2011	142.358	17.7551	2.40781	38.2811	83.2079	0.0937072	1.42227	4.56337
PITA_18107	1.23181	1.23314	1.30838	43.3575	94.0077	31.2083	12.3099	62.7799	132.149	0	3.79455	3.96389
PITA_38335	29.1987	40.2605	28.2634	89.4847	78.8329	90.9186	37.1136	78.3122	88.3424	18.6107	13.7652	12.6067
PITA_24481	0	0.110382	0.210811	32.6863	41.4028	4.53951	6.0669	29.4743	46.8032	5.8483	9.73694	4.13956
PITA_20957	1.04424	1.97459	2.8838	237.505	336.415	50.4626	52.6683	93.7689	95.2161	4.83529	34.431	36.341
PITA_20563	125.566	160.171	178.078	32.6204	22.6964	75.3342	55.5129	47.1117	15.8605	39.6082	24.8721	9.0879
PITA_24608	0.624487	0.15629	0	53.2379	90.9212	13.1846	2.47793	3.73483	6.71523	0.295736	0.160309	0.502389
PITA_39825	56.9424	15.8656	24.6695	145.245	205.141	105.563	66.1878	99.1969	87.1558	60.1755	29.9548	74.0168
PITA_24601	0	0	0	8.17353	19.6738	4.52875	15.4339	29.4502	93.5589	62.7098	77.8238	42.029
PITA_18689	38.2888	91.9926	88.542	207.189	162.009	151.283	189.066	158.54	212.365	43.3449	165.126	118.908
PITA_35728	1.71809	1.10568	1.05583	27.225	51.0314	16.5822	7.53146	32.2937	59.87	3.13829	8.56881	8.95122
PITA_13426	1.72472	1.72659	0.54958	11.6959	15.343	6.06893	5.59654	10.4046	10.1517	1.74245	2.24324	2.83669
PITA_36877	5.71405	5.814	4.29822	19.2382	39.8244	24.2267	10.3082	14.9068	17.4949	5.23454	14.3316	10.7511
PITA_05221	33.8238	31.8034	29.0097	4.59351	2.7794	13.5147	41.4757	7.56216	2.14686	26.4968	6.49176	3.05166
PITA_19448	14.4877	10.7048	18.3999	187.802	304.577	103.269	83.5831	187.068	399.272	87.6233	135.09	116.255
PITA_12243	0.564108	0.564718	0	415.054	1011.24	66.3974	5.96892	19.6556	50.7626	0.267143	2.31695	1.51272
PITA_30932	10.2104	4.00839	5.16734	20.1706	21.5376	25.361	19.9128	23.9468	25.3807	13.0837	23.2297	16.3208
PITA_49951	66.5347	94.3384	75.1241	14.837	20.8637	34.3672	67.6563	24.1995	17.0517	41.5359	23.8902	22.4428
PITA_09008	16.6121	14.1964	9.55397	40.8215	33.9484	29.0846	13.862	40.5973	30.7277	21.8739	15.8095	35.9275
PITA_47911	163.366	143.1	158.311	318.936	335.141	363.311	297.235	421.429	389.565	192.468	263.383	335.241
PITA_09816	111.139	84.726	73.5639	25.8226	22.7435	29.4101	64.3763	35.8696	9.71629	51.2056	25.9785	7.75369
PITA_34289	8.92514	9.53044	9.32825	27.207	18.9569	27.3857	35.1311	18.3187	11.7189	17.132	17.4737	15.9558
PITA_38001	2.53989	2.09767	0.910498	7.75069	6.23982	4.75913	2.21719	2.50968	4.52803	2.2252	1.304	0.61299
PITA_18842	5.93625	3.16942	5.29642	56.166	92.722	29.8704	30.7781	96.7317	120.052	54.1628	40.0269	18.678
PITA_06912	10.8783	15.4754	8.75712	1.84885	2.86252	2.31686	12.1164	0.496257	1.72819	1.44607	0.489915	0
PITA_39491	0	0	0.141048	19.7255	17.8572	1.0903	3.90309	13.0447	38.7469	4.0527	4.24216	1.74094
PITA_20266	19.2802	19.9807	20.1181	44.1954	54.9153	40.1324	28.7334	35.588	39.4976	18.6467	18.6819	13.3988
PITA_28133	35.0745	29.2445	35.7886	5.95313	11.5397	10.8782	6.20215	3.04831	2.99633	5.9098	1.74737	1.62253
PITA_22477	14.5585	20.5982	16.6078	5.73548	2.50991	3.89334	4.51868	3.12944	1.75776	6.25095	3.58775	2.39447
PITA_07106	243.74	255.273	325.351	838.99	698.698	478.672	1303.65	551.146	615.795	770.175	1038.2	870.269
PITA_27568	62.09	111.238	87.9328	18.0896	23.2167	39.618	54.8947	31.5727	7.60073	81.1109	44.487	33.4483
PITA_01408	61.4012	50.1018	58.8438	133.93	97.8676	119.28	145.712	81.8584	55.0762	85.1479	74.7851	96.3485
PITA_23863	42.8176	44.8422	47.5433	100.19	129.466	83.0981	64.1255	67.1452	88.73	48.6649	74.0657	75.958
PITA_40721	31.7634	44.7666	20.0898	6.22858	5.85659	8.50928	6.4985	3.5932	3.80173	4.72622	10.1492	13.2784
PITA_47071	68.6059	51.107	53.4212	100.786	141.434	122.065	112.979	135.345	115.755	47.4377	64.8234	76.1809
PITA_46621	18.9408	12.0292	8.89092	78.1312	60.7439	33.8975	17.8147	32.1986	34.8101	17.4894	12.4779	11.1414
PITA_21001	1.37978	0	0.376855	6.49239	4.89346	5.41002	10.2198	6.97059	17.626	27.4435	23.8829	5.70861
PITA_31258	0	0	0	14.8099	31.6271	1.62861	1.03882	6.5645	20.9555	3.1881	12.6732	3.00881
PITA_45064	68.2266	107.577	72.1497	27.476	20.6997	28.7757	45.8493	24.747	24.256	32.9815	8.41324	5.91548
PITA_23434	56.0115	62.8907	56.3254	91.7385	137.22	121.118	157.228	162.669	142.744	122.198	86.9156	108.102
PITA_49478	19.6693	13.9383	8.66195	43.0338	35.8915	27.7626	13.3293	31.2621	15.5098	14.2338	5.67326	4.5041
PITA_05705	34.2195	24.6276	39.7848	188.151	115.758	90.6012	97.6644	128.901	113.27	84.092	69.1349	101.783
PITA_45321	161.754	141.808	169.32	300.593	277.717	337.875	312.627	321.28	294.771	237.286	230.873	240.946
PITA_51708	27.3392	38.819	29.2461	67.8341	62.9086	62.236	47.9183	43.1373	39.8926	24.0443	29.6957	33.0158
PITA_47994	7.71841	8.49943	6.42973	16.9841	14.0291	25.0255	19.3674	28.4421	10.4839	16.605	13.1335	11.9456
PITA_24927	0.293401	0.587436	2.80475	15.3487	8.49793	6.19449	2.79407	14.0378	16.9374	1.94523	8.13429	3.77658
PITA_51277	12.4221	20.3215	20.1293	95.9784	97.782	40.1392	77.9024	59.8748	103.398	86.5187	126.775	134.22
PITA_27304	0	0	0	3.7238	3.97617	0.25361	0	0.74964	5.43872	6.71252	8.01732	6.95779
PITA_17636	287.991	260.67	189.84	98.6769	72.2644	91.6681	135.564	90.0659	87.9237	394.689	839.989	87.1188
PITA_42417	32.236	31.1628	22.6159	4.02088	10.7334	10.2234	5.7093	4.31703	0.939615	2.75179	0.142062	0
PITA_18272	3.00305	2.60545	1.33968	7.37003	13.461	8.03098	9.53272	8.53757	11.5573	5.49896	8.2229	5.58341
PITA_12328	21.0717	16.2925	55.0259	0.663849	0.70884	1.80846	2.71907	20.3132	0.581742	7.62613	0	0.36752
PITA_46332	0.115502	0	0	6.71359	19.8331	2.80434	0.855501	1.08121	1.30738	0	0	0.371677
PITA_16417	20.5551	7.26257	22.2181	29.4138	40.0233	36.4481	47.6218	70.0075	84.0943	154.984	96.9788	35.5943
PITA_04036	91.1639	119.023	110.982	35.9835	40.7029	40.0162	85.425	101.171	79.7682	29.9595	19.5926	12.3711
PITA_30359	6.42874	9.08568	10.4112	154.818	267.016	51.0178	31.2909	130.585	274.892	39.9001	39.6069	118.769
PITA_26604	34.2955	40.6034	36.7517	68.4961	76.702	62.9016	78.1284	86.8161	111.939	141.721	126.63	131.526
PITA_10657	23.886	34.2617	15.745	105.268	101.339	45.6878	51.7554	31.8894	91.3605	38.088	17.7909	31.7396
PITA_13256	68.8451	56.6006	79.0063	133.549	104.585	145	120.179	119.344	136.278	87.0982	98.1826	110.948
PITA_48689	0	0	0	1.52959	1.08884	1.94456	0.556895	1.64225	0.744669	0	0	0
PITA_39329	11.9075	6.16572	8.50449	19.0932	18.4051	23.6952	23.6061	24.7703	15.3374	18.2782	22.6267	20.4067
PITA_02974	17.103	34.243	37.1245	8.09746	6.11888	10.7241	41.6366	11.6364	3.63894	9.86546	14.5247	18.6213
PITA_04947	213.652	307.536	265.487	70.105	73.5359	158.712	114.25	146.953	30.9157	74.1008	62.643	40.7965
PITA_48080	141.291	79.5397	102.589	16.1954	49.6475	29.6027	23.7759	14.0228	15.057	38.1375	12.1823	0.771273
PITA_08890	0	0	0	2.395	2.55732	0.130489	0	1.41427	1.25927	0.468309	0.634636	0.397775
PITA_34020	1.0095	1.58807	2.48149	8.10309	4.32613	6.69845	4.88305	15.2999	3.59124	5.32702	17.1775	36.6616
PITA_28785	0	0	0	1.73027	2.61733	0.31424	0	0	0	0	0	0
PITA_30061	62.428	41.8832	70.8223	19.8556	9.04456	30.4694	58.0975	34.2262	18.3043	37.1329	32.4373	42.8604
PITA_38657	9.3284	20.8842	26.2659	2.46462	3.50887	5.3713	4.66607	5.46872	2.49576	4.97987	2.7865	2.00121
PITA_20773	0	0	0	9.24192	19.2031	0.272182	1.36411	3.75451	33.2709	0	0	1.93597
PITA_14575	0	1.01059	1.24075	9.9193	8.3539	2.13133	7.78236	13.7999	26.1181	38.655	24.5816	62.0309
PITA_23719	28.3419	33.4651	26.9196	141.682	91.5223	58.8785	53.6343	93.1604	94.1856	38.8888	64.5468	61.5811
PITA_35176	33.9897	39.8096	34.1619	52.8407	79.0739	62.9686	46.7689	77.4135	61.1319	38.9368	36.1429	32.568
PITA_23677	201.153	214.256	203.032	77.2498	75.0378	94.6566	152.938	81.0108	39.3886	118.403	101.146	44.4636
PITA_14403	92.2759	97.5125	90.6217	42.2952	31.1274	35.8974	70.6753	33.3794	29.4346	59.7204	36.3464	44.592
PITA_03766	31.3767	20.6294	26.7276	44.2402	56.1292	40.2278	77.0288	41.5749	14.1829	49.5299	33.2815	40.6538
PITA_14277	9.13558	10.0869	6.54984	18.2209	15.7036	20.4223	12.0831	18.8643	4.25794	9.03436	7.58724	5.33194
PITA_14599	0	0.540815	3.3568	9.15866	5.02939	7.12858	4.00139	10.3951	7.33795	1.53501	0	0
PITA_06631	2.65749	2.66036	1.06965	6.36841	7.08937	6.79188	1.03598	7.85582	3.16638	2.517	1.86705	0.300057
PITA_35986	0.657319	0.877373	1.04727	3.82069	8.15926	3.70074	0.46368	3.41842	14.6326	0.207523	2.69979	3.76037
PITA_11893	12.728	22.8231	33.9613	4.20044	4.19575	6.79188	11.2477	6.69199	3.79965	4.23916	3.44686	1.80034
PITA_31543	4.36121	4.36592	0.980959	138.181	248.651	9.20769	0.271451	17.3441	30.7807	196.327	6.0587	3.57731
PITA_12489	13.5893	16.4229	13.8099	55.1496	95.6126	33.3433	43.2668	15.5351	18.2921	17.9729	3.26845	2.88904
PITA_37373	30.4815	27.5191	17.8764	73.0076	46.812	39.8762	101.706	66.1313	66.2532	91.9237	88.1363	153.851
PITA_31306	13.8513	6.93312	23.6447	1.34185	3.68432	0.208884	3.35	11.5255	0	3.18604	0	1.91025
PITA_37844	0	0.4457	0	0.431309	3.22378	2.81993	0.942188	4.01334	8.06321	2.53009	4.5716	13.2125
PITA_48233	2.39987	3.27609	2.5027	13.5266	10.6068	4.60616	8.07973	6.35379	17.5335	2.89291	3.58434	1.63813
PITA_38278	11.0455	14.2938	13.6493	3.26232	4.73744	3.2705	10.4047	7.28542	1.37224	4.59289	4.42604	2.02281
PITA_39682	20.6728	9.84282	11.086	2.93077	2.47744	4.79041	11.604	2.22887	0.998776	15.6401	3.3653	2.02816
PITA_50513	14.3431	9.4913	12.5493	2.35508	2.26322	3.07955	2.31509	0	0.275173	13.3546	0.499247	0.260764
PITA_41412	0.137606	0.826528	0	1.59968	3.70087	1.8884	1.01922	1.86063	15.2643	0.781988	5.08667	5.46128
PITA_33106	14.4486	18.4821	6.1387	25.0394	25.9061	18.4724	51.4707	36.5685	85.5892	70.2486	104.347	41.5008
PITA_48216	0	0	0	1.0579	2.96519	0.288193	0.577741	3.1235	0.309018	0.387858	0	0
PITA_33242	0.579037	0.579663	0.553528	2.61775	2.29602	1.93563	0.714804	0.70264	2.62169	0.182809	0.297283	1.34572
PITA_05049	8.99484	2.9204	4.41548	1.41305	0	0.513258	1.02893	0	0.825519	2.99328	0	0
PITA_13341	27.0473	36.0456	21.1694	82.7009	63.4752	34.0841	47.9372	41.495	55.2989	43.5496	45.6514	65.4586
PITA_20228	16.6249	16.6429	13.9235	3.70569	2.89154	10.0951	35.0266	9.64055	2.6645	41.2463	5.58955	0.473433
PITA_05439	0	0	0.103396	0.83825	2.46142	0.342534	0.114447	0.562495	0.367286	0	0	0
PITA_16878	1.97736	6.05846	2.11937	0.638526	0.495855	0.379522	0.760828	0.436264	1.15301	1.47556	0.676796	0
PITA_00791	42.9076	16.1549	30.781	9.93519	2.41812	12.8959	26.6503	12.5494	2.47534	5.92805	2.94239	13.9125
PITA_51062	3.307	6.82806	3.16131	13.4154	14.5384	5.01829	21.8699	10.104	15.6748	23.0998	34.8058	49.4396
PITA_48534	5.9241	9.94231	6.82905	15.1915	12.0757	15.2664	9.77131	13.592	17.3556	6.27103	6.08298	8.97099
PITA_42890	5.10518	3.6797	2.53774	9.89135	9.08307	7.32932	5.83403	9.77031	9.47696	4.83529	3.98399	16.2091
PITA_10291	0	0	0	0.671967	0.717508	1.31801	0.733951	2.16438	2.19839	0	0	0
PITA_48022	0.164154	0	0	3.97562	1.01881	0.693146	0.521081	1.53664	4.4594	0.310951	2.6969	4.9302
PITA_26606	1.04492	1.34492	2.71126	5.78442	4.47792	3.62432	3.00104	5.43416	2.87242	1.83798	2.14589	2.08154
PITA_16887	0.24081	0.361606	0.115101	1.39972	3.23826	0.63552	0.382208	0.626174	4.22495	3.64928	4.57447	3.09965
PITA_13626	0	0.123746	0.236333	2.1555	1.53439	0.130489	0.523184	2.18569	2.37861	9.36618	5.07709	3.44739
PITA_48826	12.396	44.739	32.2753	9.16451	4.55537	11.0195	47.288	11.8753	3.13856	17.1475	21.7723	11.0221
PITA_20092	5.54911	10.3695	5.48146	13.7977	16.2635	9.17727	7.82881	22.1248	19.0527	9.46035	9.49655	5.357
PITA_25541	3.39507	4.27989	3.2455	5.11622	9.36507	7.16791	2.79407	4.44676	2.41963	1.66734	1.80762	0.134878
PITA_27198	3.49404	3.10917	4.54626	5.73548	9.63807	5.12282	5.03217	13.0225	6.81132	19.4882	32.489	36.854
PITA_34605	5.55806	5.35799	9.83925	28.7168	13.628	11.3	18.2967	16.2724	16.3107	17.7424	12.2597	42.3952
PITA_50544	10.3319	10.4952	8.71477	13.5417	21.0606	13.7938	17.5239	10.1142	13.5867	38.1355	21.374	29.9878
PITA_26649	0.895645	3.04849	2.91104	5.55304	4.63233	6.61833	13.6468	6.89362	8.9214	3.56285	32.1883	57.0661
PITA_19532	5.59606	2.65363	3.4725	0.190218	0.81244	2.38369	2.70094	0.816916	0.333383	1.95271	0	0
PITA_36124	0.671734	1.51304	1.28428	4.06717	3.82167	2.83643	6.75235	0.873347	2.47113	14.6331	5.17312	7.20532
PITA_29504	0	0.233365	0.222843	0.90332	2.41135	2.46083	0.493322	1.45478	6.06889	0	0	0
PITA_36736	21.1547	18.2602	23.0085	43.6014	68.1041	21.8759	37.3449	31.7699	36.4066	46.9217	38.5676	42.3728
PITA_18207	2.48025	6.62115	5.33471	16.4188	57.726	13.9639	7.21708	25.7973	62.6994	20.9464	88.5002	133.908
PITA_37921	7.33678	3.97839	8.18249	1.18459	0.316219	2.25895	1.29386	4.1335	0	0	0	0
PITA_34229	0	0	0	0	4.92515	1.6754	0.83967	1.92589	0.898233	0	2.71611	1.7024
PITA_30372	0.250869	5.0228	1.4389	0	0.129751	0	0.663621	0.260931	0	0.35641	0	0
PITA_43652	8.52758	5.34973	17.7168	11.7859	25.1693	18.9643	10.8278	18.4488	9.90991	0.10769	11.0913	7.56157
PITA_30396	0.644187	0.322441	0	7.02068	3.66495	0	0.681625	0.837532	2.55208	0.305066	0.165366	1.20922
PITA_38768	0.413375	1.03455	0	7.80896	1.2828	1.30912	10.4976	9.45902	7.25254	0.391522	5.94246	3.10383
PITA_41577	0	0	0.39677	1.00522	0.214669	0	4.61136	21.801	14.7989	39.5079	75.8612	34.9487
PITA_49739	71.884	63.3366	100.064	44.4737	38.3095	25.2492	32.384	8.69388	9.17013	61.6287	3.43311	2.89665
PITA_34048	26.4138	14.6655	21.4307	53.1123	12.8577	24.1343	130.819	62.796	56.5301	44.3585	158.175	200.471
PITA_35660	15.226	13.0009	8.41918	4.04909	8.64702	2.52127	2.21129	1.86314	1.68966	5.37255	0.153278	0
PITA_10671	30.7171	30.9348	32.2415	13.5694	18.9374	17.7046	12.5459	7.41221	7.02337	13.7902	10.7239	7.97354
PITA_40727	0	0	0	0.810767	0.692571	0	1.23977	3.30784	6.82068	0.158534	2.57808	0
PITA_46502	9.05352	5.66457	6.85161	13.156	2.47134	7.43339	23.8162	12.9479	22.9153	21.7945	40.0259	52.4675
PITA_01880	2.85669	2.12177	2.99511	9.90921	8.19772	2.04284	5.36287	10.4474	9.7006	3.75302	2.9333	5.33766
PITA_30741	0.197111	0.197324	0	1.14572	0.815576	1.24847	2.71137	2.05017	4.46227	4.48058	5.46473	2.1143
PITA_42732	23.8242	19.3476	18.3591	9.53809	7.29261	13.9863	11.1896	3.91925	1.51345	5.18067	3.61954	1.30382
PITA_47081	0.387932	0.543691	0.593346	1.2026	5.77845	0.327611	1.39562	4.68051	2.81028	0.367423	0	0.249668
PITA_26847	0.156122	0	0	0.151244	1.93793	0.824038	0.495585	6.0082	8.65912	0.147868	1.9237	0
PITA_13793	0	0	0	1.12402	0.750122	0.306205	0.460387	3.01702	5.41747	0	0.148923	0.311139
PITA_51428	27.4255	34.5863	19.7481	25.5335	22.1059	12.7837	10.05	12.1018	3.89722	4.27305	5.72973	3.82049
PITA_02418	0	0	0.252864	1.02501	1.50491	0.139617	0.979615	5.77767	11.2279	1.00213	10.7286	7.23518
PITA_03993	0	0	0	0.422707	1.50452	0.153539	0.461699	11.3461	39.3474	32.2353	34.3499	14.5092
PITA_35856	1.10297	2.68154	6.62753	11.2957	2.11886	8.31668	41.181	15.5693	66.5256	7.31263	181.37	104.957
PITA_48039	0	0	0	0	0.430505	0.439338	0	2.30868	1.72731	0	0	0
PITA_16133	0.145447	0.291208	2.64174	2.53624	1.20361	3.68493	13.3893	6.20251	24.8597	4.82152	73.3296	31.9826
PITA_36756	415.577	500.617	616.794	213.646	203.574	222.233	269.066	214.482	108.908	354.856	430.213	468.817
PITA_23908	0.660865	0	0.473813	8.48288	1.87992	1.39526	4.19563	14.9504	35.7191	0.78241	21.5452	53.6971
PITA_42342	11.6157	11.9154	12.6119	1.25031	11.7188	2.72488	1.9726	4.17637	3.89571	3.12392	0.589	1.69204
PITA_40960	0.247824	0	0	0.720244	0.256352	3.92418	0	10.3106	20.4777	18.5431	34.0991	41.4691
PITA_44853	3.91734	0.759014	2.41597	1.46901	2.61429	0.666981	0.13371	0.131434	0.286071	0	0	0.542182
PITA_18374	0.166292	0.166472	0	8.21595	0.860074	0	0.879784	11.5885	31.246	0.472504	15.0262	39.4204
PITA_42894	77.8632	105.891	101.467	44.8313	49.7692	39.8569	47.4122	29.3384	38.9954	66.0939	70.2215	105.424
PITA_22266	5.05239	4.22746	1.80217	13.4417	3.12015	9.15449	8.53768	9.96106	6.91388	5.78521	9.60148	2.42661
PITA_12977	10.977	13.7797	11.4928	11.3092	15.1397	18.945	38.3478	29.7212	10.8473	28.8797	86.9508	164.468
PITA_02445	25.8334	35.4054	23.5194	47.2223	34.3574	48.5353	57.1102	70.3729	37.4219	56.3632	40.7368	57.5644
PITA_26418	6.79275	1.80628	5.98619	3.90719	6.0384	7.61884	0.786136	0.772758	1.44166	0	0	0.113847
PITA_26334	0.775863	0	0.148336	1.2026	0.642049	0.819029	3.6122	0.806984	3.16156	31.3045	7.32937	1.33156
PITA_49355	35.5195	37.3659	26.4732	12.8308	9.46569	21.6077	24.3339	8.89167	3.40721	46.7564	13.9707	5.68268
PITA_46234	58.2702	63.2554	50.3028	39.6262	32.2479	47.7077	25.9024	26.5498	15.5123	33.5894	20.0875	16.3832
PITA_14729	0	0	0.469257	2.37773	1.01555	5.70012	0.519411	8.67973	5.00074	3.71945	4.53643	2.63271
PITA_05385	266.169	287.459	290.677	109.076	106.051	139.234	147.997	115.364	98.6326	115.12	133.853	119.423
PITA_05755	0	0	0	0.297038	0.158584	0.323676	0.162219	1.11621	2.08239	4.93693	7.87101	8.55118
PITA_09509	60.38	49.8764	51.153	24.0979	27.5263	28.6254	21.7299	24.3686	22.0996	18.7659	18.8597	16.7539
PITA_22640	116.215	122.574	108.45	61.3854	57.5313	44.691	64.8518	35.3997	47.9204	34.856	103.421	101.359
PITA_07136	3.95472	2.69931	6.87362	0.696574	2.23135	2.27713	0.190207	1.68273	0.203473	0	0.553743	0
PITA_43492	8.1017	6.55502	6.15338	10.2139	8.72489	2.10882	8.68998	19.0466	18.0896	9.14501	9.45856	7.73788
PITA_37599	0	72.917	55.9521	0.945034	15.1362	4.80566	4.81696	1.01464	2.2084	1.23192	0	0
PITA_26229	3.86982	3.129	1.5651	7.06525	2.46337	3.1424	4.56718	15.4809	7.91825	5.35688	7.9472	0.638605
PITA_41382	6.56087	3.48923	5.68385	2.38346	0.424165	1.08217	0.650829	1.27951	0.696221	0.582565	0	0
PITA_32507	0.250254	0.250524	0	1.69705	1.29433	0	0.794394	8.32934	22.9446	2.13322	63.9844	33.5542
PITA_30833	0	0	0	0.48646	3.98229	0	0	2.08916	1.32624	0.317068	0	0
PITA_18421	38.7655	18.6615	18.8326	8.20859	12.7091	11.6282	13.3366	6.94039	4.07622	21.1669	7.17797	0.568054
PITA_20225	24.0449	25.8151	23.4853	42.3674	32.2619	34.7631	46.6442	42.9508	45.3613	62.0502	36.6768	22.9882
PITA_31606	2.33301	2.6103	0.26238	0.664742	0	0.144871	0.145212	0	0.15534	0.129981	0	0
PITA_10418	0	0	0	0	0	0	0	3.59443	20.8031	0	0	0
PITA_31536	4.54467	2.8814	15.7848	10.2729	11.9094	13.433	15.869	18.2776	28.1215	51.079	25.666	11.3746
PITA_21443	52.1979	52.6715	42.9265	13.6258	24.6799	25.5162	29.9859	19.5059	15.0952	25.1633	9.62834	8.26994
PITA_38863	13.6968	13.7116	13.6886	13.2689	18.0322	16.4305	18.2258	30.0034	37.1148	4.12769	8.73683	4.22946
PITA_46760	0	0	2.41997	10.8996	2.03669	1.1877	2.97624	3.21815	7.48198	0.399611	1.29969	5.58164
PITA_27657	0	0.777292	0.927808	2.25658	2.40952	0.409826	6.16184	1.4133	1.75776	2.57392	2.59115	1.4575
PITA_21865	0	0	0	0.415603	4.21581	0	0	1.56175	3.1564	0	0.440512	1.38051
PITA_37586	43.9489	56.2177	51.1367	15.9122	29.1595	29.0549	31.2369	15.699	18.0896	27.9606	12.5354	3.09515
PITA_40226	0	0	0.443661	1.57362	19.4432	2.6946	1.96432	0.724084	4.46531	11.8684	2.14449	5.47604
PITA_31578	2.5005	2.5032	0.995973	0.201864	0.215545	0.219968	0.220485	0	0	0	0	0
PITA_02326	0	1.32173	0	2.77128	8.8773	1.16147	0.698519	4.11979	6.47606	1.04209	0	0
PITA_01313	0.128919	0.387174	0	0.124891	0	0.272182	0.954877	1.74317	1.45925	0.36631	1.32376	0
PITA_10458	52.0699	58.6784	62.0114	23.6716	27.6831	66.1752	35.0891	35.0971	7.07924	11.8472	6.27259	9.67278
PITA_32098	0.149274	0.149436	0.142698	1.59071	1.85293	0	1.73745	5.2789	31.4277	5.37255	17.7802	11.5285
PITA_20097	3.5083	18.166	16.1905	4.92224	6.1318	6.1299	34.4338	33.8478	10.1332	9.62475	6.45945	4.15245
PITA_38405	0	0	0	0.253624	0.135407	0	0.415529	0.408458	0.29634	3.47149	5.37651	5.75686
PITA_10457	0	0	0	0	0.330054	0.168413	0.168809	0	0.902912	3.17316	9.00985	8.04294
PITA_50899	0	0.33623	0	0	0	0	0.355387	0	0.380173	16.5418	49.662	14.0504
PITA_18794	0	0	0	0	0	0.329615	0	0.324768	0	1.62655	17.3133	12.5597
PITA_05699	25.6297	21.5023	18.7474	7.53914	13.0948	17.745	13.1753	7.77066	9.98341	10.6141	0.426187	0.111302
PITA_50556	49.8023	41.9935	37.0286	20.2323	44.8688	29.5841	13.788	19.3089	22.6296	15.7232	4.76554	4.02087
PITA_49237	15.1113	18.6029	13.2743	17.8044	7.81567	4.0958	6.48225	6.15954	4.62291	1.35388	2.51621	1.75233
PITA_47744	23.1307	23.1557	31.9246	10.3422	9.20257	22.9728	23.1716	16.3712	6.19693	4.7964	4.49724	6.45967
PITA_28059	0	0	0.14744	0	0	0.162816	0.326397	0	0.174581	1.31473	16.3123	11.9116
PITA_24940	186.521	243.123	126.074	64.7648	108.006	86.3556	139.741	63.7194	55.9977	82.0848	31.0781	4.69375
PITA_44087	1.31917	0.264119	2.90042	1.66134	2.59267	0.417768	3.35	1.92091	1.04523	19.4911	5.82455	11.886
PITA_42839	0	0	0	0	0	0.332667	0	0	0	0.298475	9.384	8.11265
PITA_38566	15.766	18.6014	17.4039	23.2738	19.6091	32.4938	30.7828	28.1115	5.94859	5.33304	1.73452	2.81855
PITA_36148	0	0	0	0.198622	1.16645	0	0	1.06626	7.07825	2.23317	1.26316	5.38807
PITA_50595	14.247	14.6586	10.9711	3.83386	9.2108	5.43098	10.6781	3.70462	1.79182	4.68536	1.42227	0.21225
PITA_16971	80.6948	98.2102	104.352	75.8945	81.5247	104.307	185.456	88.0914	72.9653	47.4616	20.292	14.3841
PITA_15171	25.4592	34.2937	21.1521	21.4356	34.7461	16.1817	14.9504	17.6074	12.9755	12.246	5.3379	4.14635
PITA_09641	2.60931	4.08856	1.62676	1.75846	0.938819	0.11976	0.480167	0.353997	1.15573	0.322353	0.116491	0
PITA_07913	1.5205	3.32103	1.18924	0.267816	2.5737	1.31325	0.14626	4.74445	1.56461	0	0	0
PITA_20371	2.93047	3.86004	4.27576	1.34475	0.797713	1.13971	2.28478	0.320843	0	0.584325	0	0
PITA_22726	22.6013	22.7194	24.6474	38.2599	68.8786	20.5491	12.6753	19.0788	35.9642	5.67294	8.88898	8.4324
PITA_42699	94.5216	116.003	99.5382	97.3221	72.4157	130.728	245.491	95.8157	78.0974	230.155	711.057	480.374
PITA_22419	7.52427	8.26135	6.49671	2.9	4.51928	3.92874	6.33501	6.31135	2.01474	2.83527	1.66152	0.520701
PITA_30297	9.99234	8.91189	8.16273	3.87206	2.25517	9.97291	105.346	20.0304	3.70162	18.2399	51.8613	46.7705
PITA_26104	88.9557	107.669	79.0355	41.6538	70.4523	45.5144	59.2828	34.373	79.3724	249.842	146.073	212.943
PITA_47072	0.105045	0.315475	0.602502	0.203526	1.30392	0.332667	0.222299	0.764808	7.84753	1.79085	5.3931	8.22533
PITA_33638	6.44038	3.3023	2.85308	1.36957	0.649952	1.4924	6.64846	6.86209	11.0239	30.202	19.678	7.07673
PITA_44930	26.0398	17.493	19.8159	32.5286	9.56934	20.7973	56.0127	21.3824	22.3001	68.6352	35.3578	42.4485
PITA_15132	2.46033	4.72072	1.95995	4.36967	2.33291	0.649302	1.95249	1.91926	2.78488	0	0	0.219921
PITA_11141	5.01665	7.08998	2.82096	3.14465	2.13676	2.49212	0.312247	6.13867	0.334025	0.279497	0.303011	0
PITA_24602	0	0	0	0.31805	0.169802	0	0.173694	0	3.90197	0	14.4958	48.5977
PITA_23103	0.252732	0.50601	0.362396	0.244835	3.13714	0.666981	0.935969	4.73164	16.02	9.93389	2.98436	2.16873
PITA_50345	45.4059	35.1062	40.4409	23.3417	22.456	18.2998	24.6534	35.317	18.9921	16.7955	13.7176	14.1592
PITA_05459	1.9436	0.389139	1.98184	1.0042	3.3508	3.0092	0.274207	0.269541	0.293332	0	0	0
PITA_32264	3.68339	4.71984	3.4507	1.99825	2.28609	2.72182	4.52105	2.22206	2.50157	1.32569	0.453861	0.869213
PITA_16518	76.5777	88.385	75.2136	65.7484	56.8469	44.3817	66.7291	39.0438	34.6718	35.2692	30.5275	20.9378
PITA_13624	0	0	0	0	0.300049	0	0	0.603404	0	0.73262	0.595693	1.14084
PITA_20719	1.68072	0	1.50626	0.610577	0.543298	0.776223	0.11115	0	0.118902	0	0	0
PITA_15676	0.163628	0	0	0	0	0.518193	0	1.53172	3.14862	0	5.88056	11.2329
PITA_30063	0.901975	1.98649	0.517343	1.04855	2.05263	0.190431	1.14527	3.56499	20.8276	2.22116	5.92746	6.96599
PITA_02522	0	0	0.463317	0.156509	0.334231	0	2.22229	0.336073	0.731473	0.918093	2.15656	2.77268
PITA_22563	0	0	0	0	0	0	0	0	0	1.30684	2.02398	1.05715
PITA_21789	1.7976	0.479878	0.801922	1.04486	8.18161	3.92172	0	0.872527	0.135649	0	0	0
PITA_05058	2.07528	3.11628	0.198385	0	0.644007	0	0.878354	1.29511	1.17452	0	0	0
PITA_06287	0.915727	1.37508	5.25231	3.99203	4.49938	4.83337	10.1739	7.38155	2.85045	6.50488	11.2834	6.87575
PITA_19547	0.376766	1.88587	2.34109	0	0	0.397728	0.199331	0.587818	0.639701	0	0	0
PITA_42370	2.0252	13.4314	10.1639	13.4882	1.57116	27.7923	1.60717	19.7478	4.01161	0.479533	0.519877	3.25847
PITA_28695	4.19266	3.20962	0.235762	4.77843	4.59205	3.12418	0.782881	1.53912	2.23329	0.233589	0	0
PITA_38234	3.6667	1.12944	0.943699	0.409863	4.95992	0	0.596892	2.05357	8.93932	0	0.434428	0
PITA_44419	7.30471	8.28762	8.37948	6.13295	2.51869	4.79802	9.1892	5.31839	0.551221	2.61367	2.16684	4.0918
PITA_16042	6.10131	9.09953	5.47542	4.34255	2.83363	13.9331	26.2189	3.75582	0.704712	19.577	12.2742	9.75003
PITA_09551	113.641	150.434	138.55	121.407	100.843	141.124	193.033	119.999	90.1075	148.61	311.712	300.099
PITA_26745	7.52498	5.76061	2.25677	6.00342	8.54705	9.03393	2.81022	6.59907	2.33818	1.95648	0.606023	1.26614
PITA_05940	12.2576	23.9544	9.09986	13.0748	12.8818	9.01643	18.2132	10.9183	21.9928	22.6017	38.6295	54.5506
PITA_21703	0.615082	0.985195	1.17597	0	0.12725	0.389581	0.260331	0.511803	0.139244	0	0	0
PITA_41548	44.5867	79.4501	77.9991	49.0248	58.8043	59.3048	45.2908	27.3613	31.0381	33.7837	37.5416	18.8911
PITA_18921	1.76912	3.54207	3.62396	0	1.04571	0	1.3371	0	0	0.478742	0.25951	0
PITA_18634	1.73793	3.26215	0.207671	2.52545	0.224717	0.917312	0.229867	0.677866	1.96719	0	28.5527	59.6539
PITA_18499	0	0.146859	0	0.284234	0.303498	0.154862	0.931358	0.30517	1.16237	2.22312	1.05444	0
