# Supplementary material for: Comprehensive Analysis of the TLP Gene Family in Pine and Functional Implications in Response to Pine Wood Nematode Infection
Source: Biology (Basel). 2026 Jun 2;15(11):878. doi: 10.3390/biology15110878 (PMC13255944; doi:10.3390/biology15110878)
Supplement: Supplementary file 1 [file biology-15-00878-s001.zip › Supplementary Table S4.xlsx]

## Sheet: Sheet1
ID	Gene name	Forward primer (5′-3′)	Reverse primer (5′-3′)
Actin	Actin	GAGCAAAGAGATCACTGCACTTG	CTCATATTCGGTCTTGGCAATCC
PITA_19094	PtTLP41	CAACGTGGGAGGGAAACAGC	ACTGCCTTTGCCACTGCCGT
PITA_13989	PtTLP31	ACAGTGAAGAACCAGTGCCC	GGCTTGTTTTGTTCCTGCGG
PITA_38499	PtTLP81	GCAGGGTGAGACATGGAGTT	ATTGAGCAACCCACCACAGT
PITA_28402	PtTLP59	CAGACCCGTGCTTGCCAATG	CGCCTTTTCCGTTGCTATCG
PITA_14791	PtTLP34	GCTGTTTGGCTTCATCCTAG	GTCGTCCCGCTTACTCCACT
PITA_03080	PtTLP6	GGAAATCGCCGTGAATCAAT	GTCACCTTCAATTCTGCGGG
PITA_02473	PtTLP5	ATCCCAACCAGTCCTCGCCT	GTTGCCGTTACCACCGATTG
PITA_24356	PtTLP50	AATCCGAACCAGTACACGCC	ACCGTCGCATTTGAGTCCGC
