# Supplementary material for: Comprehensive Analysis of the TLP Gene Family in Pine and Functional Implications in Response to Pine Wood Nematode Infection
Source: Biology (Basel). 2026 Jun 2;15(11):878. doi: 10.3390/biology15110878 (PMC13255944; doi:10.3390/biology15110878)
Supplement: Supplementary file 1 [file biology-15-00878-s001.zip › Supplementary Table S5.xlsx]

## Sheet: Sheet1
Action			PITA_28402			PITA_02473			PITA_14791			PITA_24356
Treatment	Ct values		Treatment	Ct values		Treatment	Ct values		Treatment	Ct values		Treatment	Ct values
0h	18.02		0h	38.04		0h	37.95		0h	37.93		0h	38.17
	17.95			37.91			37.98			37.95			37.56
	18.26			38.11			37.98			38.01			38.18
6h	18.16		6h	39.74		6h	23.37		6h	36.5		6h	31.22
	18.33			39.75			34.12			34.19			32.92
	18.26			39.76			44.87			36.83			39.21
24h	18.51		24h	40.37		24h	17.63		24h	31.52		24h	21.08
	18.13			40.36			32.34			29.84			23.84
	18.09			40.41			47.13			34.61			48.68
120h	18.21		120h	40.49		120h	32.89		120h	31.89		120h	35.92
	18.14			40.51			21.32			31.11			35.75
	18.28			40.53			44.52			33.18			24.06
PITA_03080			PITA_19094			PITA_38499			PITA_13989
Treatment	Ct values		Treatment	Ct values		Treatment	Ct values		Treatment	Ct values
0h	37.94		0h	37.77		0h	38.53		0h	38.39
	37.54			37.94			37.43			37.57
	38.43			38.2			38.95			37.95
6h	21.18		6h	21.15		6h	34.28		6h	40.77
	31.17			29.76			36.81			40.75
	41.19			43.89			35.71			40.79
24h	17		24h	24.26		24h	19.08		24h	44.59
	31.45			38.66			16.81			44.58
	48.3			33.11			43.68			44.4
120h	37.37		120h	26.03		120h	26.93		120h	44.59
	18.09			28.83			33.52			44.57
	40			40			37.89			44.6
