# Supplementary material for: Comprehensive Analysis of the TLP Gene Family in Pine and Functional Implications in Response to Pine Wood Nematode Infection
Source: Biology (Basel). 2026 Jun 2;15(11):878. doi: 10.3390/biology15110878 (PMC13255944; doi:10.3390/biology15110878)
Supplement: Supplementary file 1 [file biology-15-00878-s001.zip › Supplementary Table S1.xlsx]

## Sheet: Sheet1
ID	Name	Molecular weight	Theoretical pI	Aliphatic index	Grand average of hydropathicity	subcellular localization
PITA_00014	PtTLP1	29246.9	7.48	65.06	-0.246	Extracellular
PITA_00358	PtTLP2	64122.7	9.17	84.4	-0.074	Extracellular
PITA_00454	PtTLP3	18970.3	4.4	74.24	0.131	Extracellular
PITA_02298	PtTLP4	18976.2	5.02	67.88	0.041	Extracellular
PITA_02473	PtTLP5	30140.9	5.26	68.94	0.117	Extracellular
PITA_03080	PtTLP6	25537.9	5.83	63	-0.042	Extracellular
PITA_03159	PtTLP7	27133	8.63	65.83	-0.078	Extracellular
PITA_03190	PtTLP8	18978.2	4.35	72.12	0.124	Extracellular
PITA_03194	PtTLP9	64262.7	9	82.76	-0.078	Extracellular
PITA_03429	PtTLP10	25650.1	7.28	68.35	-0.066	Extracellular
PITA_03936	PtTLP11	19371.9	4.25	73.14	0.209	Extracellular
PITA_04335	PtTLP12	29546.1	8.06	76.62	0.113	Extracellular
PITA_04745	PtTLP13	23854.5	4.29	67.08	0.052	Extracellular
PITA_05197	PtTLP14	31913.8	8.39	56.67	-0.372	Extracellular
PITA_07783	PtTLP15	64262.7	9	82.76	-0.078	Plasma Membrane
PITA_08071	PtTLP16	25040.8	4.15	68.78	0.08	Extracellular
PITA_09233	PtTLP17	24815.6	8.11	59.7	-0.177	Extracellular
PITA_09834	PtTLP18	25283.5	5.66	59.08	-0.142	Extracellular
PITA_10042	PtTLP19	58689.6	6.3	78.54	-0.064	Extracellular
PITA_10274	PtTLP20	17724	7.43	71.01	0.098	Extracellular
PITA_10719	PtTLP21	25983.2	8.29	62.58	-0.129	Extracellular
PITA_10991	PtTLP22	19163.5	4.03	81.46	0.269	Extracellular
PITA_11083	PtTLP23	26629	5.87	66.03	-0.129	Extracellular
PITA_11518	PtTLP24	14459.1	6.24	69.28	-0.119	Extracellular
PITA_11552	PtTLP25	25983.2	8.29	62.58	-0.129	Extracellular
PITA_11772	PtTLP26	25371.7	5.16	69.91	-0.089	Extracellular
PITA_11775	PtTLP27	25650.1	7.28	68.35	-0.066	Extracellular
PITA_12046	PtTLP28	25983.2	8.29	62.58	-0.129	Extracellular
PITA_12564	PtTLP29	22643.9	4.38	82.48	0.084	Extracellular
PITA_13489	PtTLP30	18944.2	4.4	74.24	0.094	Extracellular
PITA_13989	PtTLP31	24878	8.29	63.42	-0.113	Extracellular
PITA_14019	PtTLP32	18985.4	5.06	73.7	0.113	Extracellular
PITA_14759	PtTLP33	19047.3	4.53	72.12	0.104	Extracellular
PITA_14791	PtTLP34	30140.9	5.26	68.94	0.117	Extracellular
PITA_14859	PtTLP35	27180.5	4.59	70.15	0.236	Extracellular
PITA_15723	PtTLP36	32481.3	4.53	63.58	-0.445	Extracellular
PITA_17069	PtTLP37	49299.7	7.01	93.62	0.063	Plasma Membrane
PITA_17147	PtTLP38	18955.3	5.06	74.24	0.126	Extracellular
PITA_17529	PtTLP39	20369.9	4.35	77.42	0.183	Extracellular
PITA_18728	PtTLP40	52954.9	7.54	92.1	-0.025	Plasma Membrane
PITA_19094	PtTLP41	25551.9	5.82	63.79	-0.033	Extracellular
PITA_19311	PtTLP42	29601.3	8.36	67.64	-0.121	Extracellular
PITA_20444	PtTLP43	52690	4.77	56.06	-0.093	Extracellular
PITA_21066	PtTLP44	19498.1	8.31	69.95	0.058	Extracellular
PITA_21130	PtTLP45	61329	5.58	87.12	-0.193	Plasma Membrane
PITA_22047	PtTLP46	66841.4	6.9	82.68	-0.09	Plasma Membrane
PITA_22875	PtTLP47	27666.1	6.88	67.16	0.087	Extracellular
PITA_23070	PtTLP48	25712	6.08	58.93	-0.134	Extracellular
PITA_24009	PtTLP49	58958.6	4.83	76.24	-0.123	Plasma Membrane
PITA_24356	PtTLP50	29711.4	5.47	64.62	0.077	Extracellular
PITA_24491	PtTLP51	34028.3	6.57	71.63	0.02	Extracellular
PITA_25312	PtTLP52	19013.4	4.75	73.7	0.116	Extracellular
PITA_26207	PtTLP53	14459.1	6.24	69.28	-0.119	Extracellular
PITA_26473	PtTLP54	25010	4.51	68.99	0.199	Extracellular
PITA_26968	PtTLP55	27666.1	6.88	67.16	0.087	Extracellular
PITA_27135	PtTLP56	32679.5	6.08	64.08	-0.082	Extracellular
PITA_27172	PtTLP57	26804.7	8.32	65.3	-0.01	Extracellular
PITA_27533	PtTLP58	26444.7	4.9	65.34	0.05	Extracellular
PITA_28402	PtTLP59	25724.3	8.25	68.77	0.022	Extracellular
PITA_28441	PtTLP60	27534.8	9.31	65.31	-0.118	Extracellular
PITA_28471	PtTLP61	27659.9	4.06	72.77	0.162	Extracellular
PITA_28479	PtTLP62	24817.8	8.29	60.39	-0.124	Extracellular
PITA_28856	PtTLP63	25111.1	5.28	63.65	-0.038	Extracellular
PITA_29550	PtTLP64	18607.2	8.96	77.86	0.05	Extracellular
PITA_29869	PtTLP65	25780.8	4.35	65.52	0.094	Extracellular
PITA_30168	PtTLP66	31482.7	6.84	76.51	0.088	Extracellular
PITA_30540	PtTLP67	25266.1	4.95	52.52	-0.087	Extracellular
PITA_30738	PtTLP68	27946.1	7.55	95.65	0.264	Plasma Membrane
PITA_31681	PtTLP69	19013.4	4.75	73.7	0.116	Extracellular
PITA_31696	PtTLP70	28959.5	6.52	95.39	0.164	Extracellular
PITA_31714	PtTLP71	24771.7	8.44	60.94	-0.135	Extracellular
PITA_31956	PtTLP72	21612.5	7.5	79.65	0.043	Extracellular
PITA_32909	PtTLP73	18916.3	4.75	74.1	0.125	Extracellular
PITA_33531	PtTLP74	19020.3	4.57	74.24	0.118	Extracellular
PITA_35332	PtTLP75	33604.9	4.9	74.69	0.073	Extracellular
PITA_35671	PtTLP76	96557.5	5.28	76.17	-0.12	Plasma Membrane
PITA_37503	PtTLP77	13720.7	6.7	64.26	-0.178	Extracellular
PITA_37710	PtTLP78	25371.7	5.16	69.91	-0.089	Extracellular
PITA_38279	PtTLP79	24705.6	4.41	61.63	-0.111	Extracellular
PITA_38291	PtTLP80	25084.1	5.52	59.39	0.079	Extracellular
PITA_38499	PtTLP81	24540.4	4.57	61.71	-0.057	Extracellular
PITA_38800	PtTLP82	18960.2	4.4	74.24	0.116	Extracellular
PITA_38920	PtTLP83	22882.8	5.45	78.36	0.098	Extracellular
PITA_38926	PtTLP84	17486	8.73	69.94	-0.209	Extracellular
PITA_39245	PtTLP85	11745.4	7.59	79.38	0.213	Extracellular
PITA_39507	PtTLP86	26323.5	4.58	66.06	-0.004	Extracellular
PITA_39819	PtTLP87	14671.8	8.42	60.61	-0.178	Chloroplast
PITA_40269	PtTLP88	29849.3	5.39	67.12	0.003	Extracellular
PITA_40372	PtTLP89	24276.2	5.31	67.47	-0.039	Extracellular
PITA_40460	PtTLP90	71741.6	6.84	78.49	-0.12	Plasma Membrane
PITA_41914	PtTLP91	25983.2	8.29	62.58	-0.129	Extracellular
PITA_42172	PtTLP92	52631	4.76	56.67	-0.052	Extracellular
PITA_42178	PtTLP93	19148.5	8.03	71.03	0.02	Extracellular
PITA_42327	PtTLP94	26800.5	8.12	69.05	0.008	Extracellular
PITA_43360	PtTLP95	24792.7	4.08	65.57	0.035	Extracellular
PITA_43427	PtTLP96	35325.4	5.66	75.74	0.024	Plasma Membrane
PITA_43578	PtTLP97	24771.1	8.43	64.71	0.078	Extracellular
PITA_44582	PtTLP98	25283.5	5.66	59.08	-0.142	Extracellular
PITA_45053	PtTLP99	25040.8	4.15	68.78	0.08	Extracellular
PITA_45148	PtTLP100	26817.7	8.57	77.02	-0.037	Extracellular
PITA_45156	PtTLP101	29990.8	4.62	70.28	-0.025	Extracellular
PITA_45191	PtTLP102	61854.7	9.38	94.61	-0.141	Nucleus
PITA_45555	PtTLP103	19013.4	4.75	73.7	0.116	Extracellular
PITA_45841	PtTLP104	19013.4	4.75	73.7	0.116	Extracellular
PITA_45986	PtTLP105	56272	7.64	78.95	0.11	Plasma Membrane
PITA_46933	PtTLP106	15132.1	7.48	71.99	-0.243	Extracellular
PITA_47600	PtTLP107	18973.2	4.78	67.88	0.042	Extracellular
PITA_47670	PtTLP108	19498.1	8.31	69.95	0.058	Extracellular
PITA_47813	PtTLP109	30550.6	6.49	80.94	-0.009	Extracellular
PITA_48266	PtTLP110	24786.8	8.29	63.42	-0.117	Extracellular
PITA_48708	PtTLP111	92144.6	5.07	77.9	-0.088	Plasma Membrane
PITA_50028	PtTLP112	27534.8	9.31	65.31	-0.118	Extracellular
PITA_50388	PtTLP113	16062.8	4.27	63.06	-0.254	Extracellular
PITA_50451	PtTLP114	29939.3	4.19	65.96	0.009	Extracellular
PITA_50994	PtTLP115	13645.5	8.47	60	-0.076	Extracellular
PITA_51365	PtTLP116	26776.6	8.32	64.54	-0.02	Extracellular

## Sheet: Sheet2
6	3
50	4
81	1
59	4
41	3
34	4
5	4
31	1
