# Supplementary material for: Comprehensive Analysis of the TLP Gene Family in Pine and Functional Implications in Response to Pine Wood Nematode Infection
Source: Biology (Basel). 2026 Jun 2;15(11):878. doi: 10.3390/biology15110878 (PMC13255944; doi:10.3390/biology15110878)
Supplement: Supplementary file 1 [file biology-15-00878-s001.zip › Supplementary Table S2.xlsx]

## Sheet: Sheet1
0-6 h									0-24 h									0-120 h
id	baseMean	baseMean_T0h	baseMean_T6h	foldChange(T6h/T0h)	log2FoldChange	pval	padj		id	baseMean	baseMean_T0h	baseMean_T24h	foldChange(T24h/T0h)	log2FoldChange	pval	padj		id	baseMean	baseMean_T0h	baseMean_T120h	foldChange(T120h/T0h)	log2FoldChange	pval	padj
PITA_03080	2406.08	32.2306	4779.94	148.304	7.21242	4.63435e-11	9.07062e-09		PITA_38279	12.4772	0	24.9545	Inf	Inf	0.00779521	0.136248		PITA_31714	4.33961	0	8.67921	Inf	Inf	0.0127994	0.146322
PITA_19094	470.862	8.27336	933.45	112.826	6.81796	3.67761e-11	7.30628e-09		PITA_17069	3.15641	0	6.31281	Inf	Inf	0.0441736	0.390078		PITA_17147	6.49939	0	12.9988	Inf	Inf	0.00420958	0.0658412
PITA_02473	6.39028	0.589412	12.1912	20.6836	4.37041	0.00841727	0.1094		PITA_28856	92.6513	0.291416	185.011	634.869	9.31032	0.0461205	0.400194		PITA_25312	102.692	0	205.384	Inf	Inf	5.08253e-05	0.00214069
PITA_24356	37.2352	4.42919	70.0413	15.8136	3.98309	0.000540273	0.0136609		PITA_02473	67.9328	0.590452	135.275	229.104	7.83986	0.00711837	0.128458		PITA_27172	5.04909	0	10.0982	Inf	Inf	0.00672965	0.0924079
PITA_38499	170.574	28.2481	312.901	11.0769	3.46948	0.033615	0.28227		PITA_24356	341.084	4.43635	677.732	152.768	7.2552	0.00131866	0.0393415		PITA_51365	11.8993	0	23.7986	Inf	Inf	0.00431715	0.0669005
PITA_22047	11.7932	2.72971	20.8567	7.64063	2.93369	0.00609363	0.0857895		PITA_38499	1995.6	28.3318	3962.86	139.873	7.12797	0.0075535	0.133245		PITA_03190	552.655	0.93065	1104.38	1186.68	10.2127	1.50515e-05	0.000805668
PITA_14791	10.3868	2.89133	17.8822	6.18476	2.62872	0.0210247	0.205336		PITA_03190	59.2466	0.897791	117.596	130.983	7.03324	0.00654221	0.121768		PITA_40372	491.729	0.93065	982.527	1055.74	10.044	0.0134284	0.151665
PITA_28441	434.769	592.316	277.221	0.46803	-1.09533	0.041257	0.369277		PITA_03080	1792.92	32.281	3553.56	110.082	6.78244	1.37018e-05	0.00125156		PITA_14019	1097.73	2.12672	2193.34	1031.32	10.0103	0.00030007	0.00869509
PITA_28402	1179.5	1742.26	616.744	0.353991	-1.49822	0.00382017	0.0615865		PITA_14791	135.107	2.90171	267.312	92.1223	6.52548	0.0151273	0.20401		PITA_50451	625.003	1.21885	1248.79	1024.56	10.0008	0.00634653	0.0887705
PITA_13989	532.667	898.726	166.609	0.185383	-2.43142	0.0339864	0.945085		PITA_45156	104.476	2.33826	206.614	88.362	6.46535	0.0327212	0.329136		PITA_32909	6987.89	14.0635	13961.7	992.762	9.9553	3.46606e-05	0.0015706
PITA_28479	328.726	557.71	99.7423	0.178843	-2.48324	0.033708	0.942911		PITA_19094	356.108	8.28709	703.928	84.9428	6.40842	2.6634e-05	0.00208936		PITA_38800	301.725	0.616637	602.833	977.615	9.93312	0.000120734	0.00425923
									PITA_29869	151.959	7.59552	296.322	39.0127	5.28587	0.0234509	0.268217		PITA_00454	47468.6	104.757	94832.5	905.264	9.82219	0.000249857	0.00753932
									PITA_23070	52.4511	5.82906	99.0732	16.9964	4.08716	0.00771427	0.135276		PITA_03936	917.669	2.13811	1833.2	857.392	9.74381	0.0209002	0.204733
									PITA_26473	115.356	153.021	77.6908	0.507715	-0.97791	0.047846	0.409416		PITA_38499	11253.8	29.4435	22478.1	763.433	9.57636	0.0130362	0.148384
									PITA_28441	399.38	593.997	204.762	0.344718	-1.53651	0.00239169	0.0598415		PITA_31681	92.3344	0.299592	184.369	615.4	9.26538	0.0116157	0.136605
									PITA_38291	21.9669	36.1178	7.81604	0.216404	-2.2082	0.0322829	0.510961		PITA_45841	86.7239	0.302623	173.145	572.148	9.16024	0.0255158	0.233289
									PITA_28402	1060.87	1745.87	375.873	0.215293	-2.21563	0.000220744	0.0104023		PITA_14759	225.484	0.91926	450.048	489.577	8.93539	0.000207104	0.00654211
									PITA_13989	456.671	902.097	11.245	0.0124654	-6.32593	0.0147237	0.520238		PITA_45555	112.954	0.616637	225.291	365.354	8.51315	0.0012639	0.0261146
									PITA_48266	217.999	432.54	3.45753	0.00799354	-6.96695	0.0182133	0.493861		PITA_28856	36.8122	0.302623	73.3218	242.287	7.92058	0.0191398	0.192818
																		PITA_33531	249.87	2.1123	497.627	235.585	7.8801	0.000982793	0.0216875
																		PITA_02473	54.0472	0.613606	107.481	175.163	7.45255	0.0393473	0.312236
																		PITA_03080	2428.43	33.5253	4823.34	143.872	7.16864	7.30435e-05	0.00287385
																		PITA_24356	303.916	4.60925	603.222	130.872	7.03201	5.99955e-05	0.00245991
																		PITA_19094	458.171	8.60563	907.737	105.482	6.72085	5.38367e-05	0.00224593
																		PITA_14791	126.733	3.01714	250.45	83.0089	6.37519	0.0354064	0.290344
																		PITA_29869	212.648	7.89025	417.406	52.9015	5.72524	0.0496508	0.361317
																		PITA_44582	17.9023	0.913198	34.8914	38.2079	5.2558	0.00637327	0.0890495
																		PITA_23070	114.365	6.06698	222.663	36.7007	5.19774	0.012954	0.147704
																		PITA_22047	12.2518	2.82612	21.6775	7.67043	2.93931	0.0260084	0.23619
																		PITA_19311	346.966	95.2196	598.713	6.28771	2.65254	0.0447641	0.339075
																		PITA_35332	1250.76	822.586	1678.94	2.04105	1.02931	0.0241639	0.224793
																		PITA_26473	97.3699	159.016	35.7236	0.224654	-2.15422	0.000309834	0.00887286
																		PITA_28402	1074.23	1812.61	335.861	0.185292	-2.43213	0.00109304	0.0233766
																		PITA_31696	22.2411	38.3655	6.11665	0.159431	-2.649	0.00173208	0.0332767
																		PITA_47600	300.875	590.759	10.9904	0.0186039	-5.74825	0.0284043	0.356348
																		PITA_13989	475.986	940.27	11.7007	0.012444	-6.32841	0.0115037	0.447656
																		PITA_48266	227.069	450.914	3.22409	0.00715014	-7.12781	0.0344544	0.422653
